# Supplementary material for: A retrospective study on LDL-C goal attainment in readmitted hypertriglyceridemia patients: risk factor analysis
Source: Front Endocrinol (Lausanne). 2025 Aug 13;16:1553173. doi: 10.3389/fendo.2025.1553173 (PMC12380527; doi:10.3389/fendo.2025.1553173)
Supplement: Supplementary file 1 [file DataSheet1.csv]

row_names	column_names	percentage	ci_lower	ci_upper	formatted_ci
LDL-C untargeted	LDL.C.untargeted	100	1	1	100.0 (1.0-1.0)
LDL-C untargeted	LLTs	20.8	19.95698875504292	21.643011244957084	20.8 (20.0-21.6)
LDL-C untargeted	LDL.C.severely.elevated	4.5	4.069426743062091	4.930573256937908	4.5 (4.1-4.9)
LDL-C untargeted	LDL_Cmorethan2folds	7.1	6.566571591667264	7.633428408332735	7.1 (6.6-7.6)
LDL-C untargeted	monotherapy	20.5	19.661506685332387	21.338493314667613	20.5 (19.7-21.3)
LDL-C untargeted	moderate.LLTs	19.2	18.381920699203363	20.018079300796636	19.2 (18.4-20.0)
LDL-C untargeted	high.intensity.LLTs	1.5	1.2475340261750905	1.7524659738249095	1.5 (1.2-1.8)
LDL-C untargeted	TG.severely.elevated	4	3.5929903355831807	4.40700966441682	4.0 (3.6-4.4)
LDL-C untargeted	TG.lowering	3.9	3.4979008946653214	4.302099105334679	3.9 (3.5-4.3)
LDL-C untargeted	combined.LLTs	1.5	1.2475340261750905	1.7524659738249095	1.5 (1.2-1.8)
LLTs	LDL.C.untargeted	69.4	68.44285098240317	70.35714901759684	69.4 (68.4-70.4)
LLTs	LLTs	100	1	1	100.0 (1.0-1.0)
LLTs	LDL.C.severely.elevated	4.6	4.164896864827492	5.035103135172507	4.6 (4.2-5.0)
LLTs	LDL_Cmorethan2folds	13.7	12.985824757553807	14.41417524244619	13.7 (13.0-14.4)
LLTs	monotherapy	98.7	98.46472847802784	98.93527152197215	98.7 (98.5-98.9)
LLTs	moderate.LLTs	94.1	93.61060455036835	94.58939544963164	94.1 (93.6-94.6)
LLTs	high.intensity.LLTs	5.8	5.314511935288848	6.28548806471115	5.8 (5.3-6.3)
LLTs	TG.severely.elevated	5.9	5.410604550368358	6.3893954496316425	5.9 (5.4-6.4)
LLTs	TG.lowering	7.9	7.3397492195438865	8.460250780456114	7.9 (7.3-8.5)
LLTs	combined.LLTs	7.9	7.3397492195438865	8.460250780456114	7.9 (7.3-8.5)
LDL-Cseverly elevated	LDL.C.untargeted	100	1	1	100.0 (1.0-1.0)
LDL-Cseverly elevated	LLTs	30.9	29.94025165286041	31.85974834713959	30.9 (29.9-31.9)
LDL-Cseverly elevated	LDL.C.severely.elevated	100	1	1	100.0 (1.0-1.0)
LDL-Cseverly elevated	LDL_Cmorethan2folds	64.8	63.808031356565934	65.79196864343407	64.8 (63.8-65.8)
LDL-Cseverly elevated	monotherapy	30	29.048193301654013	30.951806698345983	30.0 (29.0-31.0)
LDL-Cseverly elevated	moderate.LLTs	29.6	28.65186256383035	30.548137436169657	29.6 (28.7-30.5)
LDL-Cseverly elevated	high.intensity.LLTs	1.3	1.0647284780278437	1.5352715219721564	1.3 (1.1-1.5)
LDL-Cseverly elevated	TG.severely.elevated	9.8	9.182473760488577	10.417526239511425	9.8 (9.2-10.4)
LDL-Cseverly elevated	TG.lowering	5.9	5.410604550368358	6.3893954496316425	5.9 (5.4-6.4)
LDL-Cseverly elevated	combined.LLTs	2.5	2.1757265279559044	2.824273472044096	2.5 (2.2-2.8)
LDL-Cmorethan2folds	LDL.C.untargeted	100	1	1	100.0 (1.0-1.0)
LDL-Cmorethan2folds	LLTs	58.1	57.07521163226134	59.124788367738645	58.1 (57.1-59.1)
LDL-Cmorethan2folds	LDL.C.severely.elevated	41.1	40.078078190556944	42.121921809443066	41.1 (40.1-42.1)
LDL-Cmorethan2folds	LDL_Cmorethan2folds	100	1	1	100.0 (1.0-1.0)
LDL-Cmorethan2folds	monotherapy	56.5	55.470306522280886	57.5296934777191	56.5 (55.5-57.5)
LDL-Cmorethan2folds	moderate.LLTs	48.9	47.861745100801215	49.93825489919878	48.9 (47.9-49.9)
LDL-Cmorethan2folds	high.intensity.LLTs	9.1	8.502632285052737	9.697367714947262	9.1 (8.5-9.7)
LDL-Cmorethan2folds	TG.severely.elevated	8.3	7.72698917897594	8.87301082102406	8.3 (7.7-8.9)
LDL-Cmorethan2folds	TG.lowering	7.6	7.049595607397756	8.150404392602244	7.6 (7.0-8.2)
LDL-Cmorethan2folds	combined.LLTs	5.8	5.314511935288848	6.28548806471115	5.8 (5.3-6.3)
monotherapy	LDL.C.untargeted	69.1	68.1402516528604	70.05974834713959	69.1 (68.1-70.1)
monotherapy	LLTs	100	1	1	100.0 (1.0-1.0)
monotherapy	LDL.C.severely.elevated	4.5	4.069426743062091	4.930573256937908	4.5 (4.1-4.9)
monotherapy	LDL_Cmorethan2folds	13.5	12.790235869659014	14.209764130340988	13.5 (12.8-14.2)
monotherapy	monotherapy	100	1	1	100.0 (1.0-1.0)
monotherapy	moderate.LLTs	94.2	93.71451193528885	94.68548806471115	94.2 (93.7-94.7)
monotherapy	high.intensity.LLTs	5.7	5.218459983104227	6.181540016895774	5.7 (5.2-6.2)
monotherapy	TG.severely.elevated	5.8	5.314511935288848	6.28548806471115	5.8 (5.3-6.3)
monotherapy	TG.lowering	7.9	7.3397492195438865	8.460250780456114	7.9 (7.3-8.5)
monotherapy	combined.LLTs	7.9	7.3397492195438865	8.460250780456114	7.9 (7.3-8.5)
moderate LLTs	LDL.C.untargeted	68.1	67.1319272244191	69.06807277558087	68.1 (67.1-69.1)
moderate LLTs	LLTs	100	1	1	100.0 (1.0-1.0)
moderate LLTs	LDL.C.severely.elevated	4.7	4.260423477740276	5.139576522259724	4.7 (4.3-5.1)
moderate LLTs	LDL_Cmorethan2folds	12.3	11.617831813480278	12.982168186519724	12.3 (11.6-13.0)
moderate LLTs	monotherapy	98.7	98.46472847802784	98.93527152197215	98.7 (98.5-98.9)
moderate LLTs	moderate.LLTs	100	1	1	100.0 (1.0-1.0)
moderate LLTs	high.intensity.LLTs	0	0	0	0.0 (0.0-0.0)
moderate LLTs	TG.severely.elevated	5.9	5.410604550368358	6.3893954496316425	5.9 (5.4-6.4)
moderate LLTs	TG.lowering	8.1	7.533318056640399	8.6666819433596	8.1 (7.5-8.7)
moderate LLTs	combined.LLTs	8.1	7.533318056640399	8.6666819433596	8.1 (7.5-8.7)
high-intensity LLTs	LDL.C.untargeted	89.6	88.96597003455649	90.2340299654435	89.6 (89.0-90.2)
high-intensity LLTs	LLTs	100	1	1	100.0 (1.0-1.0)
high-intensity LLTs	LDL.C.severely.elevated	3.4	3.023584818325633	3.7764151816743667	3.4 (3.0-3.8)
high-intensity LLTs	LDL_Cmorethan2folds	37.3	36.29555237602482	38.30444762397517	37.3 (36.3-38.3)
high-intensity LLTs	monotherapy	98	97.70921825052423	98.29078174947577	98.0 (97.7-98.3)
high-intensity LLTs	moderate.LLTs	0	0	0	0.0 (0.0-0.0)
high-intensity LLTs	high.intensity.LLTs	100	1	1	100.0 (1.0-1.0)
high-intensity LLTs	TG.severely.elevated	5.3	4.834679663206301	5.765320336793699	5.3 (4.8-5.8)
high-intensity LLTs	TG.lowering	4.6	4.164896864827492	5.035103135172507	4.6 (4.2-5.0)
high-intensity LLTs	combined.LLTs	4.6	4.164896864827492	5.035103135172507	4.6 (4.2-5.0)
TG severely elevated	LDL.C.untargeted	41.2	40.17770466144251	42.222295338557494	41.2 (40.2-42.2)
TG severely elevated	LLTs	18.4	17.595190488568143	19.204809511431854	18.4 (17.6-19.2)
TG severely elevated	LDL.C.severely.elevated	4.5	4.069426743062091	4.930573256937908	4.5 (4.1-4.9)
TG severely elevated	LDL_Cmorethan2folds	6.1	5.602907943615013	6.597092056384987	6.1 (5.6-6.6)
TG severely elevated	monotherapy	18	17.202037856626546	18.797962143373454	18.0 (17.2-18.8)
TG severely elevated	moderate.LLTs	17.4	16.61258486663543	18.187415133364567	17.4 (16.6-18.2)
TG severely elevated	high.intensity.LLTs	0.9	0.7038459897612737	1.0961540102387266	0.9 (0.7-1.1)
TG severely elevated	TG.severely.elevated	100	1	1	100.0 (1.0-1.0)
TG severely elevated	TG.lowering	24.4	23.5079382451261	25.292061754873902	24.4 (23.5-25.3)
TG severely elevated	combined.LLTs	7.7	7.146286231680773	8.253713768319226	7.7 (7.1-8.3)
TG-lowering	LDL.C.untargeted	54.3	53.26534127525135	55.33465872474863	54.3 (53.3-55.3)
TG-lowering	LLTs	34.3	33.314018300393165	35.28598169960683	34.3 (33.3-35.3)
TG-lowering	LDL.C.severely.elevated	3.8	3.402883032178947	4.197116967821053	3.8 (3.4-4.2)
TG-lowering	LDL_Cmorethan2folds	7.8	7.243004262947291	8.35699573705271	7.8 (7.2-8.4)
TG-lowering	monotherapy	33.8	32.81751381057607	34.78248618942393	33.8 (32.8-34.8)
TG-lowering	moderate.LLTs	33.2	32.221870443035414	34.17812955696459	33.2 (32.2-34.2)
TG-lowering	high.intensity.LLTs	1.1	0.8833625186733538	1.3166374813266464	1.1 (0.9-1.3)
TG-lowering	TG.severely.elevated	34	33.01610096243846	34.98389903756155	34.0 (33.0-35.0)
TG-lowering	TG.lowering	100	1	1	100.0 (1.0-1.0)
TG-lowering	combined.LLTs	34.3	33.314018300393165	35.28598169960683	34.3 (33.3-35.3)
combined LLTs	LDL.C.untargeted	66.9	65.922613884567	67.877386115433	66.9 (65.9-67.9)
combined LLTs	LLTs	100	1	1	100.0 (1.0-1.0)
combined LLTs	LDL.C.severely.elevated	4.8	4.356004874300242	5.243995125699757	4.8 (4.4-5.2)
combined LLTs	LDL_Cmorethan2folds	17.5	16.710803577159844	18.289196422840153	17.5 (16.7-18.3)
combined LLTs	monotherapy	98.5	98.24753402617509	98.75246597382491	98.5 (98.2-98.8)
combined LLTs	moderate.LLTs	96.6	96.22358481832562	96.97641518167437	96.6 (96.2-97.0)
combined LLTs	high.intensity.LLTs	3.3	2.9289697521679825	3.671030247832018	3.3 (2.9-3.7)
combined LLTs	TG.severely.elevated	31.6	30.6343701072746	32.5656298927254	31.6 (30.6-32.6)
combined LLTs	TG.lowering	100	1	1	100.0 (1.0-1.0)
combined LLTs	combined.LLTs	100	1	1	100.0 (1.0-1.0)
ALL	LDL.C.untargeted	48.5	47.461961184880025	49.538038815119975	48.5 (47.5-49.5)
ALL	LLTs	14.6	13.86659397620913	15.333406023790868	14.6 (13.9-15.3)
ALL	LDL.C.severely.elevated	2.1	1.8021894334975772	2.397810566502423	2.1 (1.8-2.4)
ALL	LDL_Cmorethan2folds	3.4	3.023584818325633	3.7764151816743667	3.4 (3.0-3.8)
ALL	monotherapy	14.4	13.670782239080054	15.12921776091995	14.4 (13.7-15.1)
ALL	moderate.LLTs	13.7	12.985824757553807	14.41417524244619	13.7 (13.0-14.4)
ALL	high.intensity.LLTs	0.8	0.6149709414751394	0.9850290585248606	0.8 (0.6-1.0)
ALL	TG.severely.elevated	4.6	4.164896864827492	5.035103135172507	4.6 (4.2-5.0)
ALL	TG.lowering	3.3	2.9289697521679825	3.671030247832018	3.3 (2.9-3.7)
ALL	combined.LLTs	1.1	0.8833625186733538	1.3166374813266464	1.1 (0.9-1.3)
